# Supplementary material for: Phage vB_Ec_ZCEC14 to treat antibiotic-resistant Escherichia coli isolated from urinary tract infections
Source: Virol J. 2024 Feb 16;21:44. doi: 10.1186/s12985-024-02306-0 (PMC10873995; doi:10.1186/s12985-024-02306-0)
Supplement: Supplementary file 1 — Supplementary Material 1: Table S1. Phage vB_Ec_ZCEC14 genome annotation [file 12985_2024_2306_MOESM1_ESM.xlsx]

## Sheet: Sheet1
Table S1: Phage vB_Ec_ZCEC14 genome annotation.
ORF#	Strand	CDS Position	Best Annotated Protein
ORF71	+	1302..1457	side tail fiber
ORF95	+	1454..1921	clamp loader, small subunit
ORF77	+	13508..14425	endolysin
ORF92	+	14434..14703	hypothetical protein
ORF100	+	14681..15019	hypothetical protein
ORF108	+	15016..15669	hypothetical protein
ORF122	+	15768..16676	hypothetical protein
ORF135	+	16821..17048	DNA polymerase
ORF136	+	17094..17459	D3 protein
ORF137	+	17515..17757	hypothetical protein
ORF138	+	17768..18013	pore-forming tail tip protein
ORF139	+	18013..18630	dihydrofolate reductase
ORF140	+	18620..18967	hypothetical protein
ORF141	+	19012..19872	hypothetical protein
ORF142	+	1921..2217	L shaped tail fiber protein
ORF143	+	19896..20159	hypothetical protein
ORF144	+	20113..20439	primase
ORF145	+	20430..22694	hypothetical protein
ORF146	+	22746..23924	hypothetical protein
ORF147	+	2288..2419	hypothetical protein
ORF148	+	2394..2513	central straight tail fiber
ORF149	+	23952..24362	single-stranded-DNA-specific exonuclease
ORF150	+	24415..25539	hypothetical protein
ORF151	+	2503..2781	hypothetical protein
ORF152	+	25604..26107	hypothetical protein
ORF153	+	26098..26451	hypothetical protein
ORF154	+	26448..26747	hypothetical protein
ORF155	+	26744..26974	flap endonuclease
ORF156	+	26971..27273	DNA-binding protein
ORF157	+	27270..28178	HNH homing endonuclease
ORF158	+	2778..2930	hypothetical protein
ORF159	+	28243..28518	holin
ORF160	+	28581..29111	replication origin binding protein
ORF161	+	29102..29341	hypothetical protein
ORF162	+	29338..29676	anaerobic ribonucleoside-triphosphate reductase
ORF163	+	2943..3215	DNA-binding transcriptional regulator
ORF164	+	29673..30254	hypothetical protein
ORF165	+	30254..30490	hypothetical protein
ORF166	+	30491..30799	hypothetical protein
ORF167	+	30856..31191	DNA adenine methyltransferase
ORF168	+	31339..31587	hypothetical protein
ORF169	+	31834..32052	hypothetical protein
ORF170	+	32163..32495	hypothetical protein
ORF171	+	32564..32929	hypothetical protein
ORF172	+	32972..33259	hypothetical protein
ORF173	+	330..965	deoxi-UTP pyrophosphatase
ORF174	+	33259..33456	minor tail protein
ORF175	+	33453..33659	recombination protein
ORF176	+	33652..34110	hypothetical protein
ORF177	+	34107..34952	hypothetical protein
ORF178	+	34952..35221	lysozyme
ORF179	+	35218..36678	hypothetical protein
ORF180	+	36675..36863	tail tip protein
ORF181	+	36916..39009	thymidylate synthase
ORF182	+	39013..41070	hypothetical protein
ORF183	+	41131..41421	tail length tape-measure protein
ORF184	+	47741..48367	hypothetical protein
ORF185	+	48367..48765	putative HNH homing endonuclease
ORF186	+	48832..49245	hypothetical protein
ORF187	+	49245..49469	hypothetical protein
ORF188	+	49498..49665	head morphogenesis protein
ORF189	+	51539..52219	endolysin
ORF190	+	52229..52879	hypothetical protein
ORF191	+	53..202	flap endonuclease
ORF192	+	53086..53646	deoxynucleoside kinase
ORF193	+	53748..53951	hypothetical protein
ORF194	+	53938..54216	hypothetical protein
ORF195	+	54226..55230	tail fibers protein
ORF196	+	85864..86316	NrdH family redoxin
ORF197	+	86316..87140	hypothetical protein
ORF198	+	87247..87777	hypothetical protein
ORF199	+	87827..88552	primase
ORF200	+	88552..88782	hypothetical protein
ORF201	+	88782..89237	distal tail protein
ORF202	+	89310..89618	hypothetical protein
ORF203	+	89972..90157	hypothetical protein
ORF204	+	90159..90539	hypothetical protein
ORF205	+	90542..90829	hypothetical protein
ORF206	+	91776..92126	recombinational endonuclease subunit D13
ORF207	+	92556..93119	hypothetical protein
ORF208	+	93349..93612	hypothetical protein
ORF209	+	93681..93857	hypothetical protein
ORF210	+	93901..94494	recombination endonuclease subunit D12
ORF211	+	94542..95150	terminase small subunit
ORF212	+	95119..95511	hypothetical protein
ORF213	+	95493..95855	DNA primase
ORF214	+	95852..96292	hypothetical protein
ORF215	+	96330..96818	hypothetical protein
ORF216	+	96815..97096	hypothetical protein
ORF217	+	97156..97296	hypothetical protein
ORF218	+	97326..97904	membrane protein
ORF219	+	976..1305	hypothetical protein
ORF220	+	97946..98248	ssDNA binding protein
ORF221	+	98306..98722	TraG-like protein
ORF222	+	98867..99406	hypothetical protein
ORF223	+	99403..99732	hypothetical protein
ORF224	+	99740..100102	HNH homing endonuclease
ORF1	+	100102..100323	hypothetical protein
ORF2	+	100316..100582	deoxynucleoside kinase
ORF3	+	100582..100860	hypothetical protein
ORF4	+	100920..101381	hypothetical protein
ORF5	+	101389..101934	hypothetical protein
ORF6	+	101927..102274	hypothetical protein
ORF7	+	102271..102738	hypothetical protein
ORF8	+	102735..102947	putative baseplate hub protein
ORF9	+	102944..103150	hypothetical protein
ORF10	+	103147..103320	NAD dependent DNA ligase subunit A
ORF11	+	103371..103502	hypothetical protein
ORF12	+	103499..103687	hypothetical protein
ORF13	+	103689..104270	DNA polymerase
ORF14	+	104313..104525	hypothetical protein
ORF15	+	104538..104831	NrdH family redoxin
ORF16	+	104828..105214	hypothetical protein
ORF17	+	105310..105498	major tail protein
ORF18	+	105498..105701	putative DNA polymerase
ORF19	+	105704..105898	hypothetical protein
ORF20	+	105888..106061	hypothetical protein
ORF21	+	106226..106411	cell wall hydrolase
ORF22	+	106413..106679	hypothetical protein
ORF23	+	106681..107211	hypothetical protein
ORF24	+	107218..107739	putative SSB protein
ORF25	+	107742..108203	hypothetical protein
ORF26	+	108203..109213	putative HNH homing endonuclease
ORF27	+	109327..109476	hypothetical protein
ORF28	+	109473..109736	hypothetical protein
ORF29	+	109806..110774	putative DNA polymerase
ORF30	+	110876..111178	hypothetical protein
ORF31	+	111239..111766	terminase small subunit
ORF32	+	111912..112229	hypothetical protein
ORF33	+	112237..113127	hypothetical protein
ORF34	+	113136..114158	hypothetical protein
ORF35	+	114216..115217	hypothetical protein
ORF36	+	115270..116199	hypothetical protein
ORF37	+	116196..116510	cell wall hydrolase
ORF38	+	116497..116739	hypothetical protein
ORF39	+	116741..117004	hypothetical protein
ORF40	+	117001..117216	hypothetical protein
ORF41	+	117219..117389	hypothetical protein
ORF42	+	117361..117528	minor tail protein
ORF43	+	117512..117958	hypothetical protein
ORF44	+	117958..118134	hypothetical protein
ORF45	+	118176..118649	tail assembly protein
ORF46	+	118646..120463	hypothetical protein
ORF47	+	120460..120930	hypothetical protein
ORF48	+	120923..121036	baseplate wedge
ORF49	+	121049..121264	hypothetical protein
ORF50	+	121267..121578	hypothetical protein
ORF51	+	121550..121873	hypothetical protein
ORF52	+	122032..122208	primase
ORF53	+	122201..122494	hypothetical protein
ORF54	+	122502..122636	hypothetical protein
ORF55	+	122637..122837	DNA helicase
ORF56	+	122890..123216	VSR endonuclease
ORF57	+	123219..123434	hypothetical protein
ORF58	+	123431..123700	cell wall hydrolase
ORF59	+	123781..124338	hypothetical protein
ORF60	+	124352..124540	hypothetical protein
ORF61	+	124542..124859	hypothetical protein
ORF62	+	124828..125031	metallopeptidase
ORF63	+	125035..125208	hypothetical protein
ORF64	+	125275..126477	hypothetical protein
ORF65	+	126654..127673	holin
ORF66	+	127670..127933	endolysin
ORF67	+	127914..128120	tail length tape-measure protein
ORF68	+	128159..129799	tail tip protein
ORF69	+	129855..130043	prohead protease
ORF70	+	130053..130442	hypothetical protein
ORF72	+	130498..131184	ATP-dependent Clp protease
ORF73	+	131236..132195	putative single-stranded DNA binding protein
ORF74	+	132197..132760	D3 protein
ORF75	+	132762..133130	hypothetical protein
ORF76	+	133209..135905	primase
ORF78	+	136081..136332	recombination protein
ORF79	+	136345..136725	hypothetical protein
ORF80	+	136733..136984	baseplate wedge
ORF81	+	137138..137878	hypothetical protein
ORF82	+	137875..138717	RB32ORF041c hypothetical protein
ORF83	+	138795..139976	hypothetical protein
ORF84	+	139969..140313	phosphate starvation protein
ORF85	+	140323..141750	hypothetical protein
ORF86	+	141809..141991	anaerobic ribonucleoside-triphosphate reductase
ORF87	+	142299..142553	hypothetical protein
ORF88	+	142611..142904	hypothetical protein
ORF89	+	142917..143273	hypothetical protein
ORF90	+	143275..143439	hypothetical protein
ORF91	+	143442..144470	hypothetical protein
ORF93	+	144739..145257	hypothetical protein
ORF94	+	145326..145571	hypothetical protein
ORF96	+	145670..145882	hypothetical protein
ORF97	+	145882..146223	hypothetical protein
ORF98	+	146232..146717	hypothetical protein
ORF99	+	146740..146895	hypothetical protein
ORF101	+	146904..147056	hypothetical protein
ORF102	+	147049..147519	hypothetical protein
ORF103	+	147528..147710	central straight tail fiber
ORF104	+	147778..148401	hypothetical protein
ORF105	+	148398..149000	hypothetical protein
ORF106	+	149117..149863	hypothetical protein
ORF107	+	149865..150176	hypothetical protein
ORF109	+	150173..151492	deoxi-UTP pyrophosphatase
ORF110	+	151514..151759	hypothetical protein
ORF111	+	151752..151994	hypothetical protein
ORF112	+	151994..152677	lysozyme
ORF113	+	152741..153241	hypothetical protein
ORF114	+	153244..153777	hypothetical protein
ORF115	+	153854..154351	hypothetical protein
ORF116	+	154524..154739	hypothetical protein
ORF117	+	154739..155143	hypothetical protein
ORF118	+	155146..155322	flap endonuclease
ORF119	+	155325..155696	hypothetical protein
ORF120	+	155702..155962	hypothetical protein
ORF121	+	156032..157849	hypothetical protein
ORF123	+	157904..158107	DNA replication primase
ORF124	+	158118..160295	D11 protein
ORF125	+	160307..161245	hypothetical protein
ORF126	+	161274..161468	hypothetical protein
ORF127	+	161551..162108	hypothetical protein
ORF128	+	162190..162396	hypothetical protein
ORF129	+	162672..162785	hypothetical protein
ORF130	+	162793..162990	DnaB-like helicase
ORF131	+	162987..163118	tail fibers protein
ORF132	+	163105..163320	hypothetical protein
ORF133	+	163381..163839	D5 protein
ORF134	+	164223..165551	NAD dependent DNA ligase subunit B
ORF225	-	144467..144667	DNA polymerase
ORF226	-	3216..3872	DnaB-like helicase
ORF227	-	3903..4703	hypothetical protein
ORF228	-	41450..42415	hypothetical protein
ORF229	-	42415..43509	baseplate tail tube cap
ORF230	-	43518..45290	DNA helicase
ORF231	-	45287..45745	hypothetical protein
ORF232	-	45765..46940	tail fibers protein
ORF233	-	46940..47689	hypothetical protein
ORF234	-	4736..7684	hypothetical protein
ORF235	-	49721..49951	portal protein
ORF236	-	49977..51488	terminase large subunit
ORF237	-	55260..56543	hypothetical protein
ORF238	-	56627..58192	hypothetical protein
ORF239	-	58211..59020	baseplate wedge
ORF240	-	59051..59689	hypothetical protein
ORF241	-	59689..60114	putative replicative DNA helicase
ORF242	-	60114..60362	hypothetical protein
ORF243	-	60362..61936	deoxynucleoside kinase
ORF244	-	62020..62511	hypothetical protein
ORF245	-	62619..63236	holin
ORF246	-	63276..65255	hypothetical protein
ORF247	-	65287..67119	hypothetical protein
ORF248	-	67103..67597	hypothetical protein
ORF249	-	67606..68424	hypothetical protein
ORF250	-	68466..69236	hypothetical protein
ORF251	-	69238..70167	tail fibers protein
ORF252	-	70199..71656	hypothetical protein
ORF253	-	71666..73216	hypothetical protein
ORF254	-	73213..73872	hypothetical protein
ORF255	-	73872..75677	hypothetical protein
ORF256	-	75677..76543	hypothetical protein
ORF257	-	76609..77613	hypothetical protein
ORF258	-	7693..8343	hypothetical protein
ORF259	-	77606..80704	hypothetical protein
ORF260	-	80701..82683	minor tail protein
ORF261	-	82692..82985	hypothetical protein
ORF262	-	82986..83522	hypothetical protein
ORF263	-	83515..85242	nicotinamide mononucleotide transporter
ORF264	-	8407..9525	hinge connector of long tail fiber proximal connector
ORF265	-	85226..85816	hypothetical protein
ORF266	-	89620..89862	hypothetical
ORF267	-	9534..13403	hypothetical protein

## Sheet: Sheet2
ORF#	Strand	CDS Position	Best annotated protein
ORF1	+	53..202	flap endonuclease
ORF2	+	330..965	deoxi-UTP pyrophosphatase
ORF3	+	976..1305	hypothetical protein
ORF4	+	1302..1457	side tail fiber
ORF5	+	1454..1921	clamp loader, small subunit
ORF6	+	1921..2217	L shaped tail fiber protein
ORF7	+	2288..2419	hypothetical protein
ORF8	+	2394..2513	central straight tail fiber
ORF9	+	2503..2781	hypothetical protein
ORF10	+	2778..2930	hypothetical protein
ORF11	+	2943..3215	DNA-binding transcriptional regulator
ORF12	+	13508..14425	endolysin
ORF13	+	14434..14703	hypothetical protein
ORF14	+	14681..15019	hypothetical protein
ORF15	+	15016..15669	hypothetical protein
ORF16	+	15768..16676	hypothetical protein
ORF17	+	16821..17048	DNA polymerase
ORF18	+	17094..17459	D3 protein
ORF19	+	17515..17757	hypothetical protein
ORF20	+	17768..18013	pore-forming tail tip protein
ORF21	+	18013..18630	dihydrofolate reductase
ORF22	+	18620..18967	hypothetical protein
ORF23	+	19012..19872	hypothetical protein
ORF24	+	19896..20159	hypothetical protein
ORF25	+	20113..20439	primase
ORF26	+	20430..22694	hypothetical protein
ORF27	+	22746..23924	hypothetical protein
ORF28	+	23952..24362	single-stranded-DNA-specific exonuclease
ORF29	+	24415..25539	hypothetical protein
ORF30	+	25604..26107	hypothetical protein
ORF31	+	26098..26451	hypothetical protein
ORF32	+	26448..26747	hypothetical protein
ORF33	+	26744..26974	flap endonuclease
ORF34	+	26971..27273	DNA-binding protein
ORF35	+	27270..28178	HNH homing endonuclease
ORF36	+	28243..28518	holin
ORF37	+	28581..29111	replication origin binding protein
ORF38	+	29102..29341	hypothetical protein
ORF39	+	29338..29676	anaerobic ribonucleoside-triphosphate reductase
ORF40	+	29673..30254	hypothetical protein
ORF41	+	30254..30490	hypothetical protein
ORF42	+	30491..30799	hypothetical protein
ORF43	+	30856..31191	DNA adenine methyltransferase
ORF44	+	31339..31587	hypothetical protein
ORF45	+	31834..32052	hypothetical protein
ORF46	+	32163..32495	hypothetical protein
ORF47	+	32564..32929	hypothetical protein
ORF48	+	32972..33259	hypothetical protein
ORF49	+	33259..33456	minor tail protein
ORF50	+	33453..33659	recombination protein
ORF51	+	33652..34110	hypothetical protein
ORF52	+	34107..34952	hypothetical protein
ORF53	+	34952..35221	lysozyme
ORF54	+	35218..36678	hypothetical protein
ORF55	+	36675..36863	tail tip protein
ORF56	+	36916..39009	thymidylate synthase
ORF57	+	39013..41070	hypothetical protein
ORF58	+	41131..41421	tail length tape-measure protein
ORF59	+	47741..48367	hypothetical protein
ORF60	+	48367..48765	putative HNH homing endonuclease
ORF61	+	48832..49245	hypothetical protein
ORF62	+	49245..49469	hypothetical protein
ORF63	+	49498..49665	head morphogenesis protein
ORF64	+	51539..52219	endolysin
ORF65	+	52229..52879	hypothetical protein
ORF66	+	53086..53646	deoxynucleoside kinase
ORF67	+	53748..53951	hypothetical protein
ORF68	+	53938..54216	hypothetical protein
ORF69	+	54226..55230	tail fibers protein
ORF70	+	85864..86316	NrdH family redoxin
ORF71	+	86316..87140	hypothetical protein
ORF72	+	87247..87777	hypothetical protein
ORF73	+	87827..88552	primase
ORF74	+	88552..88782	hypothetical protein
ORF75	+	88782..89237	distal tail protein
ORF76	+	89310..89618	hypothetical protein
ORF77	+	89972..90157	hypothetical protein
ORF78	+	90159..90539	hypothetical protein
ORF79	+	90542..90829	hypothetical protein
ORF80	+	91776..92126	recombinational endonuclease subunit D13
ORF81	+	92556..93119	hypothetical protein
ORF82	+	93349..93612	hypothetical protein
ORF83	+	93681..93857	hypothetical protein
ORF84	+	93901..94494	recombination endonuclease subunit D12
ORF85	+	94542..95150	terminase small subunit
ORF86	+	95119..95511	hypothetical protein
ORF87	+	95493..95855	DNA primase
ORF88	+	95852..96292	hypothetical protein
ORF89	+	96330..96818	hypothetical protein
ORF90	+	96815..97096	hypothetical protein
ORF91	+	97156..97296	hypothetical protein
ORF92	+	97326..97904	membrane protein
ORF93	+	97946..98248	ssDNA binding protein
ORF94	+	98306..98722	TraG-like protein
ORF95	+	98867..99406	hypothetical protein
ORF96	+	99403..99732	hypothetical protein
ORF97	+	99740..100102	HNH homing endonuclease
ORF98	+	100102..100323	hypothetical protein
ORF99	+	100316..100582	deoxynucleoside kinase
ORF100	+	100582..100860	hypothetical protein
ORF101	+	100920..101381	hypothetical protein
ORF102	+	101389..101934	hypothetical protein
ORF103	+	101927..102274	hypothetical protein
ORF104	+	102271..102738	hypothetical protein
ORF105	+	102735..102947	putative baseplate hub protein
ORF106	+	102944..103150	hypothetical protein
ORF107	+	103147..103320	NAD dependent DNA ligase subunit A
ORF108	+	103371..103502	hypothetical protein
ORF109	+	103499..103687	hypothetical protein
ORF110	+	103689..104270	DNA polymerase
ORF111	+	104313..104525	hypothetical protein
ORF112	+	104538..104831	NrdH family redoxin
ORF113	+	104828..105214	hypothetical protein
ORF114	+	105310..105498	major tail protein
ORF115	+	105498..105701	putative DNA polymerase
ORF116	+	105704..105898	hypothetical protein
ORF117	+	105888..106061	hypothetical protein
ORF118	+	106226..106411	cell wall hydrolase
ORF119	+	106413..106679	hypothetical protein
ORF120	+	106681..107211	hypothetical protein
ORF121	+	107218..107739	putative SSB protein
ORF122	+	107742..108203	hypothetical protein
ORF123	+	108203..109213	putative HNH homing endonuclease
ORF124	+	109327..109476	hypothetical protein
ORF125	+	109473..109736	hypothetical protein
ORF126	+	109806..110774	putative DNA polymerase
ORF127	+	110876..111178	hypothetical protein
ORF128	+	111239..111766	terminase small subunit
ORF129	+	111912..112229	hypothetical protein
ORF130	+	112237..113127	hypothetical protein
ORF131	+	113136..114158	hypothetical protein
ORF132	+	114216..115217	hypothetical protein
ORF133	+	115270..116199	hypothetical protein
ORF134	+	116196..116510	cell wall hydrolase
ORF135	+	116497..116739	hypothetical protein
ORF136	+	116741..117004	hypothetical protein
ORF137	+	117001..117216	hypothetical protein
ORF138	+	117219..117389	hypothetical protein
ORF139	+	117361..117528	minor tail protein
ORF140	+	117512..117958	hypothetical protein
ORF141	+	117958..118134	hypothetical protein
ORF142	+	118176..118649	tail assembly protein
ORF143	+	118646..120463	hypothetical protein
ORF144	+	120460..120930	hypothetical protein
ORF145	+	120923..121036	baseplate wedge
ORF146	+	121049..121264	hypothetical protein
ORF147	+	121267..121578	hypothetical protein
ORF148	+	121550..121873	hypothetical protein
ORF149	+	122032..122208	primase
ORF150	+	122201..122494	hypothetical protein
ORF151	+	122502..122636	hypothetical protein
ORF152	+	122637..122837	DNA helicase
ORF153	+	122890..123216	VSR endonuclease
ORF154	+	123219..123434	hypothetical protein
ORF155	+	123431..123700	cell wall hydrolase
ORF156	+	123781..124338	hypothetical protein
ORF157	+	124352..124540	hypothetical protein
ORF158	+	124542..124859	hypothetical protein
ORF159	+	124828..125031	metallopeptidase
ORF160	+	125035..125208	hypothetical protein
ORF161	+	125275..126477	hypothetical protein
ORF162	+	126654..127673	holin
ORF163	+	127670..127933	endolysin
ORF164	+	127914..128120	tail length tape-measure protein
ORF165	+	128159..129799	tail tip protein
ORF166	+	129855..130043	prohead protease
ORF167	+	130053..130442	hypothetical protein
ORF168	+	130498..131184	ATP-dependent Clp protease
ORF169	+	131236..132195	putative single-stranded DNA binding protein
ORF170	+	132197..132760	D3 protein
ORF171	+	132762..133130	hypothetical protein
ORF172	+	133209..135905	primase
ORF173	+	136081..136332	recombination protein
ORF174	+	136345..136725	hypothetical protein
ORF175	+	136733..136984	baseplate wedge
ORF176	+	137138..137878	hypothetical protein
ORF177	+	137875..138717	RB32ORF041c hypothetical protein
ORF178	+	138795..139976	hypothetical protein
ORF179	+	139969..140313	phosphate starvation protein
ORF180	+	140323..141750	hypothetical protein
ORF181	+	141809..141991	anaerobic ribonucleoside-triphosphate reductase
ORF182	+	142299..142553	hypothetical protein
ORF183	+	142611..142904	hypothetical protein
ORF184	+	142917..143273	hypothetical protein
ORF185	+	143275..143439	hypothetical protein
ORF186	+	143442..144470	hypothetical protein
ORF187	+	144739..145257	hypothetical protein
ORF188	+	145326..145571	hypothetical protein
ORF189	+	145670..145882	hypothetical protein
ORF190	+	145882..146223	hypothetical protein
ORF191	+	146232..146717	hypothetical protein
ORF192	+	146740..146895	hypothetical protein
ORF193	+	146904..147056	hypothetical protein
ORF194	+	147049..147519	hypothetical protein
ORF195	+	147528..147710	central straight tail fiber
ORF196	+	147778..148401	hypothetical protein
ORF197	+	148398..149000	hypothetical protein
ORF198	+	149117..149863	hypothetical protein
ORF199	+	149865..150176	hypothetical protein
ORF200	+	150173..151492	deoxi-UTP pyrophosphatase
ORF201	+	151514..151759	hypothetical protein
ORF202	+	151752..151994	hypothetical protein
ORF203	+	151994..152677	lysozyme
ORF204	+	152741..153241	hypothetical protein
ORF205	+	153244..153777	hypothetical protein
ORF206	+	153854..154351	hypothetical protein
ORF207	+	154524..154739	hypothetical protein
ORF208	+	154739..155143	hypothetical protein
ORF209	+	155146..155322	flap endonuclease
ORF210	+	155325..155696	hypothetical protein
ORF211	+	155702..155962	hypothetical protein
ORF212	+	156032..157849	hypothetical protein
ORF213	+	157904..158107	DNA replication primase
ORF214	+	158118..160295	D11 protein
ORF215	+	160307..161245	hypothetical protein
ORF216	+	161274..161468	hypothetical protein
ORF217	+	161551..162108	hypothetical protein
ORF218	+	162190..162396	hypothetical protein
ORF219	+	162672..162785	hypothetical protein
ORF220	+	162793..162990	DnaB-like helicase
ORF221	+	162987..163118	tail fibers protein
ORF222	+	163105..163320	hypothetical protein
ORF223	+	163381..163839	D5 protein
ORF224	+	164223..165551	NAD dependent DNA ligase subunit B
ORF225	-	3216..3872	DnaB-like helicase
ORF226	-	3903..4703	hypothetical protein
ORF227	-	4736..7684	hypothetical protein
ORF228	-	7693..8343	hypothetical protein
ORF229	-	8407..9525	hinge connector of long tail fiber proximal connector
ORF230	-	9534..13403	hypothetical protein
ORF231	-	41450..42415	hypothetical protein
ORF232	-	42415..43509	baseplate tail tube cap
ORF233	-	43518..45290	DNA helicase
ORF234	-	45287..45745	hypothetical protein
ORF235	-	45765..46940	tail fibers protein
ORF236	-	46940..47689	hypothetical protein
ORF237	-	49721..49951	portal protein
ORF238	-	49977..51488	terminase large subunit
ORF239	-	55260..56543	hypothetical protein
ORF240	-	56627..58192	hypothetical protein
ORF241	-	58211..59020	baseplate wedge
ORF242	-	59051..59689	hypothetical protein
ORF243	-	59689..60114	putative replicative DNA helicase
ORF244	-	60114..60362	hypothetical protein
ORF245	-	60362..61936	deoxynucleoside kinase
ORF246	-	62020..62511	hypothetical protein
ORF247	-	62619..63236	holin
ORF248	-	63276..65255	hypothetical protein
ORF249	-	65287..67119	hypothetical protein
ORF250	-	67103..67597	hypothetical protein
ORF251	-	67606..68424	hypothetical protein
ORF252	-	68466..69236	hypothetical protein
ORF253	-	69238..70167	tail fibers protein
ORF254	-	70199..71656	hypothetical protein
ORF255	-	71666..73216	hypothetical protein
ORF256	-	73213..73872	hypothetical protein
ORF257	-	73872..75677	hypothetical protein
ORF258	-	75677..76543	hypothetical protein
ORF259	-	76609..77613	hypothetical protein
ORF260	-	77606..80704	hypothetical protein
ORF261	-	80701..82683	minor tail protein
ORF262	-	82692..82985	hypothetical protein
ORF263	-	82986..83522	hypothetical protein
ORF264	-	83515..85242	nicotinamide mononucleotide transporter
ORF265	-	85226..85816	hypothetical protein
ORF266	-	89620..89862	hypothetical
ORF267	-	144467..144667	DNA polymerase
